# Supplementary material for: Metavariables Resuming Host Immune Features and Nodal Involvement Are Associated with Oncological Outcomes in Oral Cavity Squamous Cell Carcinoma
Source: Cells. 2021 Aug 26;10(9):2203. doi: 10.3390/cells10092203 (PMC8472482; doi:10.3390/cells10092203)
Supplement: Supplementary file 1 [file cells-10-02203-s001.zip]

Archive with 1 entries (1 files):
- cells-1324845-supplementary.pdf
